# Supplementary material for: Hierarchically Developed Ni(OH)2@MgCo2O4 Nanosheet Composites for Boosting Supercapacitor Performance
Source: Nanomaterials (Basel). 2023 Apr 19;13(8):1414. doi: 10.3390/nano13081414 (PMC10147020; doi:10.3390/nano13081414)
Supplement: Supplementary file 1 [file nanomaterials-13-01414-s001.zip]

Archive with 1 entries (1 files):
- nanomaterials-2319235-supplementary.pdf
